# Supplementary material for: Structural Diversity and Bioactivities of Marine Fungal Terpenoids (2020–2024)
Source: Mar Drugs. 2025 Jul 27;23(8):300. doi: 10.3390/md23080300 (PMC12387476; doi:10.3390/md23080300)
Supplement: Supplementary file 1 [file marinedrugs-23-00300-s001.zip]

Archive with 1 entries (1 files):
- marinedrugs-3768092-supplementary.pdf
